# Supplementary material for: Ellagic Acid and Its Metabolites as Potent and Selective Allosteric Inhibitors of Liver Pyruvate Kinase
Source: Nutrients. 2023 Jan 22;15(3):577. doi: 10.3390/nu15030577 (PMC9919951; doi:10.3390/nu15030577)
Supplement: Supplementary file 1 [file nutrients-15-00577-s001.zip]

Archive with 1 entries (1 files):
- nutrients-2130176-supplementary.pdf
